# Supplementary material for: The impact of frailty on clinical outcomes among older adults with diabetes: A systematic review and meta-analysis
Source: Medicine (Baltimore). 2024 Jun 28;103(26):e38621. doi: 10.1097/MD.0000000000038621 (PMC11466167; doi:10.1097/MD.0000000000038621)
Supplement: Supplementary file 2 [file medi-103-e38621-s002.xlsx]

## Sheet: Sheet1
Cohort study/Longitudinal study
NOS Risk of Bias Scale for Included Cohort Studies
Studies	Representativeness of the Exposed Cohort	Selection		Outcome					Total Score(0-9)
		Selection of the Nonexposed Cohort	Ascertainment of Exposure	Outcome of Interest Not Present at Start of Study	Comparability	Assessment of Outcome	Adequacy of Duration of Follow-up	Adequacy of Completeness of Follow-up
Ferri-Guerra 2020	1	1	1	1	1	1	1	1	8
Huang 2023	1	1	1	1	2	0	1	1	8
Shi 2023	1	1	1	1	2	1	1	1	9
Chao 2020	1	1	1	1	1	1	1	1	8
Rodríguez 2020	1	1	1	1	1	1	1	0	7
Leung 2021	1	1	1	1	1	0	1	1	7
Kitamura 2019	1	1	1	1	1	1	1	1	8
Wang 2014	1	1	1	1	1	0	1	1	7
Castro-Rodriguez 2016	1	1	1	1	1	1	1	1	8
Hubbard 2010	1	1	1	1	1	1	1	1	8
Sable-Morita 2021	1	1	1	0	1	0	1	1	6
