# Supplementary material for: The impact of frailty on clinical outcomes among older adults with diabetes: A systematic review and meta-analysis
Source: Medicine (Baltimore). 2024 Jun 28;103(26):e38621. doi: 10.1097/MD.0000000000038621 (PMC11466167; doi:10.1097/MD.0000000000038621)
Supplement: Supplementary file 3 [file medi-103-e38621-s003.xlsx]

## Sheet: Sheet1
Cross-sectional study
Agency for Healthcare Research and Quality (AHRQ)
If the answer to an item was “no” or“unclear,” it was scored 0; if the answer was “yes,” then the item scored 1.								Study
								Li 2015	Li 2018	Cacciatore 2013
Whether the source of the information has been identified?								yes	yes	yes
Are the inclusion and exclusion criteria for exposed and non-exposed groups (cases and controls) specified or refer to previous publications?								yes	yes	yes
Is a time frame given for the identification of patients?								yes	yes	yes
If not of population origin, are the subjects continuous?								no	unclear	unclear
Do the evaluators' subjective factors mask other aspects of the subjects?								unclear	unclear	unclear
Describes any assessment undertaken for quality assurance (e.g., testing/retesting of primary outcome measures);								unclear	no	yes
Any patient reasons for exclusion from the analysis are explained;								yes	unclear	yes
Measures to evaluate and/or control confounding factors are described;								yes	yes	yes
Where possible, explain how the lost data is handled in the analysis;								unclear	no	unclear
The patient response rate and the completeness of data collection were summarized;								yes	yes	yes
If follow-up is available, identify the expected percentage of patients with incomplete data or follow-up outcomes.								yes	yes	yes
Total score(0-11)								7	6	8
